# Supplementary material for: Evidence for salicylic acid signalling and histological changes in the defence response of Eucalyptus grandis to Chrysoporthe austroafricana
Source: Sci Rep. 2017 Mar 28;7:45402. doi: 10.1038/srep45402 (PMC5368643; doi:10.1038/srep45402)
Supplement: Supplementary Information [file srep45402-s1.zip]

Archive with 2 entries (2 files):
- Supplementary Table S1.xlsx
- Supplementary Figure S1 Figure S2.docx
